# Supplementary material for: Low Cloud Cover-Adjusted Ultraviolet B Irradiance Is Associated with High Incidence Rates of Leukemia: Study of 172 Countries
Source: PLoS One. 2015 Dec 4;10(12):e0144308. doi: 10.1371/journal.pone.0144308 (PMC4670097; doi:10.1371/journal.pone.0144308)
Supplement: S1 Table — (XLS) [file pone.0144308.s003.xls]

## Sheet: EcolCancers_for_SAS
Country	Leukemia_Male	Leukemia_Female	Two_Letter_Code	Population_2012	Adj_UVB	Elevation	Life_Expectancy_Male	Life_Expectancy_Female
Afghanistan	2.8	1.8	AF	29726803	7.18578	1884	61	58
Albania	6	4.9	AL	2900489	5.08767	708	75	73
Algeria	6.3	3.3	DZ	37439427	11.9041	800	73	70
American Samoa	.	.	.	55227	.	.	#NULL!	#NULL!
Andorra	.	.	.	79316	.	1996	86	79
Angola	2.1	1.7	AO	22685632	17.6238	1112	52	50
Anguilla	.	.	.	.	.	.	#NULL!	#NULL!
Antarctica	.	.	.	.	.	2300	#NULL!	#NULL!
Antigua & Barbuda	.	.	.	89069	.	.	77	73
Argentina	6.3	4	AR	42095224	6.28936	595	79	73
Armenia	8.4	4.8	AM	2978339	8.11503	1792	75	67
Aruba	.	.	.	102393	.	.	#NULL!	#NULL!
Australia	11.7	7.2	AU	22728254	8.5946	330	85	81
Austria	8.5	6	AT	8429991	5.25448	910	83	78
Azerbaijan	4.1	2.4	AZ	9295784	8.11503	384	75	69
Bahrain	5.1	4.6	BH	1333577	12.9832	.	78	76
Baker I.	.	.	.	.	.	.	#NULL!	#NULL!
Bangladesh	1.7	1.3	BD	155257387	12.5505	85	71	69
Barbados	7	3.3	BB	281580	10.3219	.	81	75
Belarus	10.8	6.8	BY	9464000	3.39654	160	78	67
Belgium	10.4	6.4	BE	11128246	3.0303	181	83	78
Belize	3.9	2.6	BZ	336707	7.82842	173	78	72
Benin	1.3	1	BJ	10049792	12.4506	273	60	57
Bermuda	.	.	.	64798	.	.	#NULL!	#NULL!
Bhutan	2.7	1.9	BT	743711	12.8709	2220	69	68
Bolivia	4.2	2.5	BO	10238762	9.97535	1192	70	65
Bosnia & Herzegovina	3.6	2.9	BA	3828419	4.84953	500	80	75
Botswana	2.3	2.3	BW	2132822	15.8269	1013	63	61
Bouvet I.	.	.	.	.	.	.	#NULL!	#NULL!
Brazil	5	3.7	BR	202401584	10.3034	320	77	70
British Indian Ocean Territo	.	.	.	.	.	.	#NULL!	#NULL!
British Virgin Is.	.	.	.	.	.	.	#NULL!	#NULL!
Brunei	3.5	1.2	BN	405512	7.6748	478	78	76
Bulgaria	7	4.9	BG	7305888	4.93038	472	78	71
Burkina Faso	1.3	1	BF	16590813	13.6589	297	59	57
Burundi	2.4	2.6	BI	10124572	15.1525	1504	57	54
Cambodia	5.6	4.6	KH	14832255	12.1986	126	75	70
Cameroon	2.4	1.3	CM	21659488	12.4506	667	57	55
Canada	11.5	7.6	CA	34754312	2.40765	487	84	80
Cape Verde	0	0	CV	.	9.2575	.	78	71
Cayman Is.	.	.	.	57522	.	.	#NULL!	#NULL!
Central African Republic	4	1.9	CF	4619500	12.4261	635	52	50
Chad	3	1.6	TD	12715465	15.8139	543	52	50
Chile	5.9	4	CL	17388437	6.56992	1871	83	77
China	5	3.7	CN	1350695000	8.88426	1840	77	74
Christmas I.	.	.	.	.	.	.	#NULL!	#NULL!
Cocos Is.	.	.	.	.	.	.	#NULL!	#NULL!
Colombia	6.3	5.4	CO	46881018	7.68544	593	83	76
Comoros	0.6	0.6	KM	733661	16.6963	.	63	60
Congo	3	1.6	CD	4286188	15.409	430	60	57
Congo, DRC	2.7	2.1	CG	70291160	15.1704	726	53	50
Cook Is.	.	.	.	.	.	.	78	73
Costa Rica	5.4	4.6	CR	4654148	11.3812	746	81	77
Cote d'Ivoire	0.5	0.6	CI	21102641	11.4442	250	54	52
Croatia	7.9	5.1	HR	4267558	5.44768	331	81	74
Cuba	5.9	4.2	CU	11342631	9.44034	108	81	76
Cyprus	11.5	7.7	CY	1129303	6.70565	9	84	80
Czech Republic	7.2	4.9	CZ	10510785	3.79092	433	81	75
Denmark	7.7	5.2	DK	5591572	3.23106	34	82	78
Djibouti	6.2	3.9	DJ	853069	14.6529	430	63	60
Dominica	.	.	.	71685	.	.	77	72
Dominican Republic	5	3.6	DO	10155036	10.0162	424	78	76
Ecuador	6.2	6.8	EC	15419493	7.70448	1524	78	73
Egypt	6.3	5.4	EG	85660902	11.5838	321	74	69
El Salvador	6.2	5.5	SV	6072233	14.0165	442	77	68
Equatorial Guinea	1.5	0.6	GQ	773729	12.5198	577	57	54
Eritrea	6.1	4.1	ER	4892233	14.4186	853	66	61
Estonia	9.5	6.4	EE	1322696	3.96816	61	81	71
Ethiopia	5.7	5.3	ET	92191211	14.2674	1330	65	62
Falkland Is.	.	.	.	.	.	.	#NULL!	#NULL!
Faroe Is.	.	.	.	48393	.	.	#NULL!	#NULL!
Fiji	6.9	4.4	FJ	874158	10.8226	.	73	67
Finland	9	6.2	FI	5413971	3.37736	164	84	78
France	10.2	6.2	FR	65639975	4.95053	375	85	79
France, Guadeloupe	6	2.8	.	.	.	.	#NULL!	#NULL!
France, La Reunion	6.6	3.9	.	.	.	.	#NULL!	#NULL!
French Guiana	10	3.6	.	.	.	168	#NULL!	#NULL!
French Polynesia	6.8	3.2	.	273775	.	.	#NULL!	#NULL!
French Southern & Antarctic	.	.	.	.	.	.	#NULL!	#NULL!
Gabon	1.2	1.1	GA	1613489	11.3778	377	64	62
Gaza Strip	8.9	7.2	.	.	.	.	#NULL!	#NULL!
Georgia	3.9	2.9	GE	4490700	5.00976	1432	78	70
Germany	9.9	5.9	DE	80425823	4.24242	263	83	78
Ghana	1.1	0.9	GH	25544565	11.4442	190	64	61
Gibraltar	.	.	.	.	.	.	#NULL!	#NULL!
Glorioso Is.	.	.	.	.	.	.	#NULL!	#NULL!
Greece	9.5	6.2	GR	11092771	5.23908	498	83	78
Greenland	.	.	.	56810	.	1792	#NULL!	#NULL!
Grenada	.	.	.	105476	.	.	77	69
Guadeloupe	.	.	.	.	.	.	#NULL!	#NULL!
Guam	7.5	1.9	GU	162807	7.5068	.	#NULL!	#NULL!
Guatemala	4.9	4.5	GT	15368759	9.81152	759	75	68
Guernsey	.	.	.	.	.	.	#NULL!	#NULL!
Guinea	1.6	1.3	GN	11628767	12.2896	472	59	57
Guinea-Bissau	0.5	0.6	GW	1714620	11.3039	70	56	53
Guyana	2.9	2.4	GY	758410	9.5935	207	67	60
Haiti	1.8	2.3	HT	10288828	10.0162	470	64	61
Heard I. & McDonald Is.	.	.	.	.	.	.	#NULL!	#NULL!
Honduras	5.3	4.3	HN	7736131	9.3023	684	77	72
Howland I.	.	.	.	.	.	.	#NULL!	#NULL!
Hungary	8.6	5.4	HU	9920362	4.59767	143	79	71
Iceland	8.3	4.1	IS	320716	2.0349	557	84	81
India	3.3	2.2	IN	1263589639	12.6694	160	68	64
Indonesia	4.9	3.7	ID	248037853	12.7537	367	73	69
Iran	6.9	4.7	IR	76156975	9.39194	1305	76	72
Iraq	7.7	6.2	IQ	32780975	8.88426	312	74	66
Ireland	12.5	6.5	IE	4586897	2.898	118	83	79
Isle of Man	.	.	.	85779	.	.	#NULL!	#NULL!
Israel	10.8	7	IL	7910500	7.42959	508	84	80
Italy	9.5	6.1	IT	59539717	5.63472	538	85	80
Jamaica	6.2	5.8	JM	2707805	10.9906	18	77	72
Jan Mayen	.	.	.	.	.	.	#NULL!	#NULL!
Japan	5.4	3.3	JP	127561489	5.84325	438	87	80
Jarvis I.	.	.	.	.	.	.	#NULL!	#NULL!
Jersey	.	.	.	.	.	.	#NULL!	#NULL!
Johnston Atoll	.	.	.	.	.	.	#NULL!	#NULL!
Jordan	7.8	4.3	JO	6318000	8.2551	812	75	72
Juan De Nova I.	.	.	.	.	.	.	#NULL!	#NULL!
Kazakhstan	6.9	4.8	KZ	16791425	4.51094	387	72	63
Kenya	4.2	3.6	KE	42542978	9.6292	762	62	59
Kiribati	.	.	.	106620	.	.	69	64
Kuwait	6.8	6.2	KW	3419581	9.26541	108	79	78
Kyrgyzstan	4	2.5	KG	5607200	5.08767	2988	73	66
Laos	4.2	3.6	LA	6473050	11.9064	710	67	64
Latvia	8.6	6	LV	2034319	4.19608	87	79	69
Lebanon	8.5	5.6	LB	4440728	7.18578	1250	82	78
Lesotho	0.5	0.2	LS	2057331	12.6347	2161	52	49
Liberia	1.1	0.9	LR	4190155	12.4506	243	63	60
Libya	5.2	5.1	LY	6283403	12.0128	423	77	73
Liechtenstein	.	.	.	36791	.	.	#NULL!	#NULL!
Lithuania	9.9	7.6	LT	2987773	4.30808	110	80	68
Luxembourg	7.3	5.2	LU	530946	3.1591	325	84	80
Macedonia	6.7	3.5	MK	2069270	5.00976	741	78	73
Madagascar	3.9	2.9	MG	22293720	16.9309	615	65	62
Malawi	0.6	0.5	MW	15700436	12.986	779	60	58
Malaysia	5.3	4	MY	29021940	7.69384	419	76	72
Maldives	2.8	0	.	344817	.	1.8	78	76
Mali	0.9	0.9	ML	16112333	9.2099	343	57	57
Malta	7.9	6	MT	419455	6.2328	.	83	79
Marshall Is.	.	.	.	52663	.	.	72	68
Martinique	8.2	3.6	.	.	.	.	#NULL!	#NULL!
Mauritania	1.3	0.9	MR	3777067	9.50208	276	65	61
Mauritius	12.5	11.5	MU	1255882	10.6932	.	78	70
Mayotte	.	.	.	.	.	.	#NULL!	#NULL!
Mexico	6	5.1	MX	122070963	9.75128	1111	79	73
Micronesia	.	.	FM	103516	4.72675	.	70	68
Midway Is.	.	.	.	.	.	.	#NULL!	#NULL!
Moldova	5.3	3.5	MD	3559519	4.68293	139	75	66
Monaco	.	.	.	37404	.	.	86	79
Mongolia	1.3	1.7	MN	2808339	6.5681	1528	72	64
Montenegro	6.6	4.9	.	620601	.	1086	78	73
Montserrat	.	.	.	.	.	.	#NULL!	#NULL!
Morocco	3.8	2.2	MA	32984190	11.0253	909	73	69
Mozambique	3.9	3.6	MZ	25732928	13.5282	345	54	52
Myanmar	4.5	3.6	MM	52543841	13.3938	702	68	64
Namibia	1.7	1.2	NA	2291645	17.1458	1141	69	64
Nauru	.	.	.	.	.	.	83	75
Nepal	4	2.3	NP	27500515	13.6046	2565	69	67
Netherlands	7.9	6.1	NL	16754962	2.9645	30	83	79
Netherlands Antilles	.	.	.	.	.	.	#NULL!	#NULL!
New Caledonia	10.8	6.3	.	258000	.	.	#NULL!	#NULL!
New Zealand	9.2	7.3	NZ	4408100	2.86272	388	84	80
Nicaragua	4.9	3.3	NI	5877034	8.44515	298	76	70
Niger	1.7	0.8	NE	17635782	13.4234	474	59	59
Nigeria	1.6	1.4	NG	168240403	13.278	380	55	53
Niue	.	.	.	.	.	.	78	72
Norfolk I.	.	.	.	.	.	.	#NULL!	#NULL!
North Korea	4.3	2.9	KP	24763353	7.791	600	73	66
Northern Mariana Is.	.	.	.	53314	.	.	#NULL!	#NULL!
Norway	9.5	6.2	NO	5018573	3.16491	460	84	80
Oman	5.1	4.7	OM	3545192	13.3938	310	78	74
Pakistan	3.3	2.2	PK	177392252	10.0086	900	66	64
Palau	.	.	.	20756	.	.	75	71
Panama	5.6	5.6	PA	3743761	9.5116	360	80	74
Papua New Guinea	4.7	3	PG	7154870	8.03012	667	65	60
Paraguay	6.5	4.7	PY	6379162	6.9832	178	78	72
Peru	5.3	4.2	PE	30158768	9.3394	1555	79	75
Philippines	4.8	4.5	PH	96017322	9.4199	442	72	65
Pitcairn Is.	.	.	.	.	.	.	#NULL!	#NULL!
Poland	7.4	4.2	PL	38063164	3.5574	173	81	73
Portugal	7.9	5.8	PT	10514844	7.11018	372	84	77
Puerto Rico	6.3	5.3	PR	3642281	10.9906	261	#NULL!	#NULL!
Qatar	5.2	3.8	QA	2015624	13.0925	28	80	79
Reunion	.	.	.	.	.	.	#NULL!	#NULL!
Romania	7.5	4.8	RO	20058035	4.68293	414	78	71
Russia	7.6	5.4	RU	143201676	3.37071	600	75	63
Rwanda	2.5	2.6	RW	10817350	15.1637	1598	66	63
Samoa	2.3	1.1	WS	188901	11.0418	.	77	70
San Marino	.	.	.	31172	.	.	84	82
Sao Tome & Principe	.	.	.	178484	.	.	69	65
Saudi Arabia	4.2	3.5	SA	29496047	12.2196	665	78	74
Senegal	1.2	1.1	SN	13780108	9.81152	69	66	63
Serbia	8.6	5.7	YU	7199077	4.84953	442	77	72
Seychelles	.	.	.	88303	.	.	78	69
Sierra Leone	1	0.9	SL	6043157	12.3978	279	46	45
Singapore	6.7	5.3	SG	5312400	2.88876	.	85	80
Slovakia	11.4	6.3	SK	5407579	3.79092	458	80	72
Slovenia	7.6	6.1	SI	2057159	5.35192	492	83	77
Solomon Is.	6	2.7	SB	549162	11.2686	.	70	67
Somalia	5	4.4	SO	10033630	12.3296	410	55	51
South Africa	3.9	2.8	ZA	52341695	12.3186	1034	62	56
South Georgia & the South Sa	.	.	.	.	.	.	#NULL!	#NULL!
South Korea	6.3	5	KR	50004441	6.63957	282	85	78
South Sudan	4.6	3.6	.	10980623	.	.	56	54
Spain	8.2	5	ES	46773055	7.00843	660	85	79
Sri Lanka	5.3	4.2	LK	20328000	4.77925	228	78	71
St. Helena	.	.	.	.	.	.	#NULL!	#NULL!
St. Kitts & Nevis	.	.	.	53650	.	.	78	71
St. Lucia	.	.	.	180890	.	.	79	71
St. Pierre & Miquelon	.	.	.	.	.	.	#NULL!	#NULL!
St. Vincent & the Grenadines	.	.	.	109334	.	.	76	72
Sudan	6.4	2.7	SD	37712420	15.8139	568	65	61
Suriname	2.7	6	SR	528535	5.76408	246	80	75
Svalbard	.	.	.	.	.	.	#NULL!	#NULL!
Swaziland	0.8	0.4	SZ	1231694	12.7848	305	55	52
Sweden	8	6.3	SE	9519374	3.16491	320	84	80
Switzerland	9.8	6.3	CH	7996861	5.35192	1350	85	81
Syria	7.7	5.2	SY	21427155	7.889	514	76	62
Taiwan	.	.	TW	.	.	1150	#NULL!	#NULL!
Tajikistan	2.3	1.4	TJ	7930929	8.34757	3186	69	67
Tanzania	1.1	1.3	TZ	48645709	12.2604	1018	63	59
Thailand	5.5	4.7	TH	67164130	13.0232	287	79	71
The Bahamas	3.3	2.7	BS	372388	9.23748	.	78	72
The Gambia	0.1	0	GM	1807108	11.2602	34	63	59
Timor Leste	3.1	5.7	.	1148958	.	.	68	65
Togo	1.3	1	TG	6745581	12.3978	236	59	57
Tokelau	.	.	.	.	.	.	#NULL!	#NULL!
Tonga	.	.	.	104769	.	.	69	74
Trinidad & Tobago	5	3.2	TT	1341579	10.3989	83	74	67
Tunisia	4.2	3.7	TN	10777500	9.98025	246	78	74
Turkey	7.1	4.7	TR	74099255	5.98752	1132	78	72
Turkmenistan	3.2	2.7	TM	5172941	8.11503	230	67	60
Turks & Caicos Is.	.	.	.	32430	.	.	#NULL!	#NULL!
Tuvalu	.	.	.	9860	.	.	70	66
Uganda	3.8	4.1	UG	35400620	9.6292	.	58	56
Ukraine	7.3	4.6	UA	45593300	3.1591	175	76	66
United Arab Emirates	3.7	4.5	AE	8952542	13.0925	149	78	76
United Kingdom	9.3	5.8	GB	63700300	2.83045	162	83	79
United States	10.3	7.1	US	314112078	5.50181	760	81	76
Uruguay	6.7	5.1	UY	3396753	6.36272	109	81	73
Uzbekistan	4	3	UZ	29774500	7.99491	.	72	67
Vanuatu	6	3.3	VU	247498	10.8226	.	74	70
Vatican City	.	.	.	.	.	.	#NULL!	#NULL!
Venezuela	4.5	3.6	VE	29854238	10.4905	450	80	72
Vietnam	4.7	3.9	VN	88772900	11.0519	398	80	71
Virgin Is.	.	.	.	105275	.	.	#NULL!	#NULL!
Wake I.	.	.	.	.	.	.	#NULL!	#NULL!
Wallis & Futuna	.	.	.	.	.	.	#NULL!	#NULL!
West Bank	8.9	7.2	.	4046901	.	.	#NULL!	#NULL!
Western Sahara	0.7	0	.	.	.	256	#NULL!	#NULL!
Yemen	6.9	4.3	YE	24882792	15.8139	999	65	62
Zambia	2	1.7	ZM	14786581	16.4884	1138	58	55
Zimbabwe	2.2	1	ZW	14565482	13.3665	961	60	56
